# Supplementary material for: Efficacy and safety of atropine to control myopia progression: a systematic review and meta-analysis
Source: BMC Ophthalmol. 2020 Dec 7;20:478. doi: 10.1186/s12886-020-01746-w (PMC7720573; doi:10.1186/s12886-020-01746-w)
Supplement: Supplementary file 1 — Additional file 1. [file 12886_2020_1746_MOESM1_ESM.zip]

Archive with 1 entries (1 files):
- Supplementary Dataset.pdf
